# Supplementary material for: International University Students’ Pre-Travel Preparation, Knowledge and Practices towards Travel Health in Thailand: A Nationwide Cross-Sectional Study
Source: Trop Med Infect Dis. 2023 Jun 15;8(6):322. doi: 10.3390/tropicalmed8060322 (PMC10303968; doi:10.3390/tropicalmed8060322)
Supplement: Supplementary file 1 [file tropicalmed-08-00322-s001.zip]

Archive with 1 entries (1 files):
- tropicalmed-2423116-supplementary.pdf
